# Supplementary material for: Trajectories of chronic multimorbidity patterns in older patients: MTOP study
Source: BMC Geriatr. 2024 May 30;24:475. doi: 10.1186/s12877-024-04925-2 (PMC11137950; doi:10.1186/s12877-024-04925-2)
Supplement: Supplementary file 2 — Supplementary Material 2 (Table S1) [file 12877_2024_4925_MOESM5_ESM.xlsx]

## Sheet: 10years
Chronic condition	Prevalence MVD	O/E ratio MVD	Exclusivity MVD	Prevalence MPD	O/E ratio MPD	Exclusivity MPD	Prevalence SI	O/E ratio SI	Exclusivity SI	Prevalence MSK	O/E ratio MSK	Exclusivity MSK	Prevalence LMD	O/E ratio LMD	Exclusivity LMD	Prevalence UN	O/E ratio UN	Exclusivity UN	Total prevalence
Essential hypertension	66.8551	1.01856	7.78958	52.0729	0.793349	11.036	62.749	0.956004	14.0724	40.3893	0.615346	10.2047	69.4382	1.05792	19.0055	85.2534	1.29887	37.8918	65.6368		MVD: metabolic and vascular diseases
Osteoarthritis	38.9956	1.27143	9.72342	17.301	0.564089	7.84682	58.3422	1.90221	28.0007	36.2899	1.18321	19.6221	27.1328	0.88465	15.8928	19.8853	0.648348	18.9143	30.6707		MPD: male-predominant diseases
Diabetes mellitus without complication	57.77	2.02271	15.4689	16.0358	0.561463	7.81029	21.7347	0.761002	11.202	21.3773	0.748488	12.4127	23.8032	0.833427	14.9725	37.3331	1.30715	38.1335	28.5607		SI: minor conditions and sensory impairment
Other specified and unspecified nutritional and metabolic disorders	25.6447	1.04388	7.98322	22.8575	0.930425	12.9428	20.1013	0.818236	12.0445	29.2332	1.18995	19.7339	6.84756	0.278733	5.00745	35.6111	1.44957	42.2882	24.5667		MSK: musculoskeletal and chronic pain syndrome
Obesity	38.5748	1.61224	12.3298	7.6064	0.317912	4.42234	39.0858	1.6336	24.0467	16.3485	0.68329	11.3315	15.4772	0.646874	11.6211	29.7291	1.24254	36.2485	23.9261		LMD: lipid metabolism disorders
Disorders of lipid metabolism	17.8126	0.778824	5.95615	16.6229	0.726808	10.1103	13.6727	0.597814	8.79984	22.638	0.989809	16.4147	69.0316	3.01829	54.2236	3.5243	0.154094	4.49538	22.8711		UN: unspecific
Anxiety and fear-related disorders	11.6434	1.03349	7.90378	6.5619	0.582451	8.10224	19.4694	1.72815	25.4385	20.5991	1.82843	30.3222	7.91252	0.702336	12.6175	6.03052	0.535284	15.6158	11.266
Spondylopathies/spondyloarthropathy (including infective)	18.7467	1.75189	13.3978	10.8189	1.01103	14.064	15.8103	1.47748	21.7486	18.428	1.72211	28.5591	8.96774	0.838041	15.0554	2.63184	0.245947	7.17502	10.7008
Depressive disorders	11.9945	1.12089	8.57216	5.28593	0.493974	6.87147	13.3952	1.25179	18.4264	27.2199	2.54371	42.1843	4.80306	0.448849	8.06358	5.82565	0.544411	15.8821	10.7008
Osteoporosis	4.9751	0.523965	4.00709	4.50391	0.47434	6.59835	13.9526	1.46946	21.6305	25.5108	2.68673	44.5561	5.58483	0.58818	10.5667	4.11445	0.433324	12.6414	9.4951
Hyperplasia of prostate	3.80102	0.411751	3.14892	47.1053	5.10276	70.9824	2.04997	0.222066	3.26883	1.63127	0.17671	2.93051	7.38267	0.799739	14.3673	1.67775	0.181745	5.30205	9.23135
Chronic obstructive pulmonary disease and bronchiectasis	7.43452	0.836069	6.39394	35.4101	3.98213	55.3938	5.30617	0.596719	8.78374	5.48428	0.616749	10.228	4.69512	0.528002	9.48557	2.96122	0.333011	9.71493	8.89224
Hearing loss	8.89682	1.00907	7.71697	11.6107	1.31687	18.3184	14.5528	1.65056	24.2964	8.78888	0.996824	16.5311	7.1368	0.809447	14.5417	5.62005	0.637419	18.5954	8.81688
Cataract and other lens disorders	13.5102	1.58655	12.1333	9.71547	1.14092	15.8709	18.3902	2.15963	31.7898	5.13791	0.603363	10.006	5.49741	0.645581	11.5979	5.42984	0.637646	18.602	8.51545
Coronary atherosclerosis and other heart disease	9.9357	1.17197	8.9628	10.0628	1.18696	16.5114	6.50853	0.767717	11.3008	5.29339	0.624385	10.3546	6.24293	0.736388	13.2292	11.5199	1.35883	39.6412	8.47777
Thyroid disorders	10.7351	1.27762	9.77073	3.66689	0.436409	6.07071	10.6726	1.27019	18.6972	15.0168	1.7872	29.6385	7.18631	0.855267	15.3649	5.8923	0.701263	20.4579	8.40241
Cardiac dysrhythmias	5.47406	0.730059	5.58321	7.35762	0.981262	13.6499	9.43026	1.25768	18.5132	3.78282	0.504502	8.36653	3.28601	0.438245	7.87309	11.8267	1.57728	46.0141	7.49812
Glaucoma	12.7337	1.87751	14.3585	8.89652	1.31174	18.2471	6.09355	0.89846	13.2254	6.06405	0.89411	14.8277	7.31994	1.07928	19.3894	4.63848	0.683918	19.9519	6.78222
Asthma	10.3154	1.75495	13.4212	4.17764	0.710735	9.88674	11.6174	1.97645	29.0934	9.80021	1.66729	27.6499	1.78429	0.303558	5.45343	2.9206	0.496876	14.4954	5.87792
Sleep wake disorders	9.87815	1.69139	12.9351	3.25643	0.557584	7.75632	13.0752	2.23882	32.9555	5.2974	0.907051	15.0423	3.25733	0.557739	10.0198	4.26231	0.729818	21.291	5.84024
Urinary incontinence	2.91308	0.498794	3.81459	2.12521	0.363891	5.06194	6.44718	1.10392	16.2498	7.45247	1.27605	21.1617	6.4254	1.10019	19.765	6.79595	1.16364	33.9469	5.84024
Chronic kidney disease	4.66882	1.0074	7.70423	4.31864	0.931842	12.9625	3.27737	0.707165	10.4095	3.10328	0.669603	11.1045	6.89774	1.48834	26.7381	4.93766	1.06541	31.0812	4.63451
Diabetes mellitus with complication	41.5378	9.11086	69.6764	0.341696	0.0749472	1.04256	2.38584	0.523307	7.70311	4.24954	0.93209	15.4575	0.115935	0.025429	0.456833	0.885099	0.194137	5.66355	4.55916
Diverticulosis and diverticulitis	8.06382	1.82918	13.9889	5.5399	1.25666	17.4809	11.289	2.56076	37.6945	2.012	0.456396	7.56875	3.14335	0.713029	12.8096	1.58026	0.358462	10.4574	4.40844
Esophageal disorders	6.10047	1.49914	11.4648	5.65751	1.39028	19.3396	7.9258	1.94769	28.6701	4.3499	1.06895	17.7272	4.47899	1.10067	19.7736	0.421914	0.103681	3.02469	4.06933
Conduction disorders	9.36721	2.36767	18.1071	4.21316	1.06493	14.8138	4.49074	1.13509	16.7086	2.61403	0.660728	10.9573	6.79008	1.71627	30.8329	1.16362	0.29412	8.58036	3.95629
Gastroduodenal ulcer	2.28717	0.601006	4.59627	10.5518	2.77273	38.5704	1.40761	0.369881	5.44466	4.32257	1.13585	18.8367	6.29715	1.65472	29.727	0.368522	0.0968374	2.82504	3.80558
Neurocognitive disorders	0.315332	0.0853972	0.653086	1.89234	0.512476	7.12884	2.53475	0.686451	10.1046	6.99154	1.89342	31.4	2.28187	0.617968	11.1018	5.01381	1.35782	39.6117	3.69254
Other specified and unspecified upper respiratory disease	6.51921	1.88065	14.3825	3.20736	0.925253	12.8708	7.43705	2.14543	31.5808	6.82674	1.96937	32.6594	0.84717	0.24439	4.39048	0.489076	0.141088	4.11595	3.46647
Nonrheumatic and unspecified valve disorders	6.41357	1.95651	14.9626	2.79437	0.852444	11.858	10.8418	3.30738	48.6849	1.10857	0.338178	5.60825	0.978927	0.298629	5.36488	1.51935	0.46349	13.5214	3.27807
Nerve and nerve root disorders	18.6153	6.17563	47.2289	1.06182	0.352258	4.90012	2.96486	0.983592	14.4785	5.28278	1.75256	29.064	0.684129	0.22696	4.07734	0.0259459	0.00860754	0.251108	3.01432
Other specified and unspecified liver disease	2.42307	0.824463	6.30519	1.39607	0.475021	6.60782	3.08453	1.04953	15.4492	1.99304	0.678143	11.2461	8.56713	2.91502	52.3684	0.808285	0.275024	8.02327	2.93896
Table S1. Prevalence, Observed/Expected (O/E) ratio and exclusivity of chronic conditions used to define multimorbidity clusters (>2% prevalence) at the 10 years before time point.
