# Supplementary material for: Trajectories of chronic multimorbidity patterns in older patients: MTOP study
Source: BMC Geriatr. 2024 May 30;24:475. doi: 10.1186/s12877-024-04925-2 (PMC11137950; doi:10.1186/s12877-024-04925-2)
Supplement: Supplementary file 3 — Supplementary Material 3 (Table S2) [file 12877_2024_4925_MOESM3_ESM.xlsx]

## Sheet: 5years
Chronic condition	Prevalence HD	O/E ratio HD	Exclusivity HD	Prevalence MVD	O/E ratio MVD	Exclusivity MVD	Prevalence NC	O/E ratio NC	Exclusivity NC	Prevalence MSK	O/E ratio MSK	Exclusivity MSK	Prevalence UN	O/E ratio UN	Exclusivity UN	Total prevalence
Essential hypertension	81.7991	1.2221	12.6157	85.8276	1.28229	16.0561	57.2281	0.855002	13.8097	63.1525	0.943515	19.6201	63.0866	0.942531	37.8984	66.9333		HD: heart diseases
Osteoarthritis	54.2615	1.40237	14.4765	36.7941	0.950931	11.907	40.9938	1.05947	17.1122	60.2691	1.55763	32.3905	23.2043	0.599706	24.1137	38.6928		MVD: metabolic and vascular diseases
Diabetes mellitus without complication	31.9576	1.06019	10.9442	87.3611	2.89818	36.2895	23.6439	0.784379	12.6691	16.673	0.553124	11.502	21.4368	0.71116	28.5952	30.1434		NC: neurocognitive
Obesity	47.3783	1.68756	17.4206	52.5577	1.87204	23.4407	19.6888	0.701291	11.327	31.5197	1.1227	23.3461	17.0824	0.608456	24.4655	28.075		MSK: musculoskeletal and chronic pain syndrome
Other specified and unspecified nutritional and metabolic disorders	26.902	0.986316	10.1817	34.5588	1.26704	15.8652	25.0325	0.917772	14.8236	28.7832	1.05529	21.9444	25.2239	0.924792	37.1851	27.2752		UN: unspecific
Disorders of lipid metabolism	26.79	1.05588	10.8997	26.8955	1.06003	13.2732	21.3026	0.8396	13.561	31.6683	1.24815	25.9548	22.9127	0.903059	36.3113	25.3723
Urinary incontinence	32.3865	1.48274	15.3063	18.8506	0.863032	10.8064	59.7268	2.73446	44.1662	16.2224	0.742709	15.4444	7.75531	0.35506	14.2767	21.8423
Cataract and other lens disorders	29.4444	1.71373	17.6907	9.81225	0.571095	7.15095	15.8081	0.920067	14.8607	21.8625	1.27245	26.4601	14.4588	0.841537	33.8375	17.1815
Depressive disorders	18.3311	1.09504	11.304	14.6781	0.876816	10.979	31.6123	1.88841	30.501	22.587	1.34927	28.0576	7.97617	0.476468	19.1584	16.7402
Anxiety and fear-related disorders	15.3859	0.919096	9.48777	11.0573	0.660521	8.27069	22.5901	1.34945	21.796	31.8155	1.90054	39.5212	8.71141	0.520388	20.9244	16.7402
Spondylopathies/spondyloarthropathy (including infective)	15.7385	1.00119	10.3352	18.2644	1.16187	14.5484	11.9062	0.757402	12.2333	29.2993	1.86384	38.7581	9.4317	0.599988	24.125	15.7198
Thyroid disorders	16.5246	1.16121	11.987	12.5441	0.881493	11.0376	16.8938	1.18715	19.1744	22.9212	1.6107	33.494	8.60253	0.604511	24.3069	14.2306
Sleep wake disorders	20.4526	1.44564	14.9232	23.3549	1.65078	20.6701	13.7354	0.970848	15.6809	17.1339	1.21106	25.1836	8.28344	0.585493	23.5422	14.1478
Hyperplasia of prostate	15.7149	1.14653	11.8355	12.9567	0.945288	11.8364	6.97241	0.508691	8.21623	8.56992	0.625242	13.0017	18.786	1.37059	55.1101	13.7066
Neurocognitive disorders	10.1841	0.749038	7.73227	5.46978	0.402301	5.03739	52.2615	3.84381	62.0842	6.23483	0.45857	9.53582	5.27845	0.388228	15.6103	13.5962
Hearing loss	15.5419	1.16196	11.9948	14.7028	1.09922	13.7639	12.766	0.954424	15.4156	18.8581	1.40988	29.3181	9.81574	0.733853	29.5076	13.3756
Chronic obstructive pulmonary disease and bronchiectasis	17.6747	1.39627	14.4136	16.8145	1.32831	16.6324	7.26542	0.573953	9.27032	10.5019	0.829627	17.2518	13.3583	1.05528	42.4319	12.6586
Cardiac dysrhythmias	49.4889	4.2025	43.3821	8.15369	0.692395	8.66981	6.34076	0.538445	8.69681	6.11936	0.519644	10.8058	8.3308	0.707435	28.4454	11.7761
Chronic kidney disease	28.0414	2.38122	24.5812	24.8354	2.10897	26.4074	10.1168	0.859096	13.8759	6.91325	0.58706	12.2077	6.71485	0.570212	22.9278	11.7761
Osteoporosis	10.0605	0.965063	9.96228	1.61709	0.155121	1.94234	14.2728	1.36914	22.1139	23.9411	2.29657	47.7566	4.72503	0.453253	18.2249	10.4247
Coronary atherosclerosis and other heart disease	26.0503	2.65332	27.3901	24.7691	2.52283	31.5895	5.74712	0.585367	9.45467	4.2624	0.434142	9.02784	5.50315	0.560517	22.538	9.81798
Glaucoma	6.25342	0.653455	6.74557	17.3317	1.81109	22.6775	6.55153	0.684606	11.0576	11.0587	1.15559	24.03	8.44644	0.882617	35.4893	9.56977
Conduction disorders	15.9828	1.7998	18.5792	18.8351	2.121	26.558	3.40476	0.383406	6.19265	7.74623	0.872293	18.1391	6.74286	0.759304	30.531	8.88031
Diverticulosis and diverticulitis	11.8591	1.69965	17.5454	6.77159	0.970506	12.1522	5.26697	0.754864	12.1923	10.8801	1.55934	32.4259	4.45691	0.638765	25.6842	6.97739
Asthma	9.09715	1.35746	14.013	5.3541	0.798929	10.0038	6.16761	0.92032	14.8647	13.4292	2.00389	41.6702	3.24142	0.483679	19.4483	6.7016
Heart failure	43.7565	6.80948	70.2939	7.5163	1.1697	14.6464	2.91499	0.453637	7.32701	0.949498	0.147763	3.07269	0.744716	0.115894	4.66002	6.42581
Other specified and unspecified upper respiratory disease	4.75436	0.752808	7.77119	4.54375	0.71946	9.0087	4.45746	0.705797	11.3998	14.1832	2.24578	46.7002	3.94551	0.624734	25.1201	6.3155
Esophageal disorders	5.77402	0.934669	9.64853	6.3945	1.03511	12.9611	3.98741	0.645462	10.4253	11.2199	1.81622	37.7677	4.48578	0.726136	29.1974	6.17761
Diabetes mellitus with complication	2.33013	0.380588	3.92879	44.4354	7.25779	90.8782	1.12475	0.18371	2.96722	0.265959	0.04344	0.903321	0.20137	0.0328904	1.3225	6.12245
Peripheral and visceral vascular disease	7.01216	1.21656	12.5585	20.4783	3.55284	44.4868	1.74229	0.302275	4.88225	3.16743	0.549526	11.4272	3.81956	0.662666	26.6453	5.76393
Other specified joint disorders	4.1185	0.761922	7.86528	5.59964	1.03593	12.9714	3.49729	0.646999	10.4501	11.6205	2.14979	44.7043	3.22757	0.5971	24.0089	5.40541
Nonrheumatic and unspecified valve disorders	39.2718	7.7814	80.3269	1.54886	0.306895	3.84278	0.828933	0.164246	2.65286	1.24005	0.245707	5.1094	1.01267	0.200652	8.06806	5.04688
Other specified and unspecified liver disease	4.37505	0.876459	9.04763	6.16733	1.23551	15.4704	3.21355	0.643775	10.3981	8.38693	1.68017	34.9385	3.74236	0.749713	30.1454	4.99173
Acquired foot deformities	4.31057	0.941574	9.71981	1.40513	0.306928	3.84319	3.3469	0.731077	11.8081	12.3724	2.70255	56.1988	2.09837	0.458355	18.4301	4.57805
Nerve and nerve root disorders	3.12652	0.687077	7.09265	8.68503	1.9086	23.8985	2.72104	0.597969	9.65823	9.04902	1.98859	41.3521	2.03689	0.447622	17.9985	4.55047
Other specified inflammatory condition of skin	5.51716	1.22731	12.6695	7.53629	1.67648	20.992	2.69844	0.600278	9.69551	4.63631	1.03137	21.4469	3.93486	0.875325	35.1961	4.49531
Digestive congenital anomalies	3.50272	0.824731	8.51364	4.85867	1.144	14.3245	3.35042	0.788873	12.7416	7.30855	1.72083	35.7842	3.02469	0.712177	28.636	4.2471
Other specified hereditary and degenerative nervous system conditions	2.97138	0.753443	7.77775	7.50396	1.90275	23.8252	6.25871	1.587	25.6327	5.68294	1.441	29.9652	1.25534	0.318313	12.7991	3.94374
Gastroduodenal ulcer	3.80825	1.03825	10.7178	3.25818	0.888282	11.1226	1.90573	0.519563	8.39183	5.25435	1.4325	29.7885	3.64699	0.994284	39.9794	3.66795
Hypertension with complications and secondary hypertension	17.4024	4.81688	49.7244	3.93819	1.09007	13.6492	2.41192	0.667605	10.783	2.29871	0.636269	13.231	1.13323	0.31367	12.6124	3.6128
Retinal and vitreous conditions	2.82763	0.801015	8.26882	4.16254	1.17917	14.7649	3.20555	0.908071	14.6669	5.37514	1.52268	31.6636	2.68958	0.761908	30.6357	3.53006
Gout	4.85841	1.43224	14.7849	8.11025	2.39087	29.9373	1.10985	0.32718	5.28452	2.15563	0.635474	13.2145	3.10277	0.914686	36.7788	3.39217
Scoliosis and other postural dorsopathic deformities	4.68134	1.41455	14.6023	1.51926	0.45907	5.74823	2.56492	0.775032	12.5181	7.53241	2.27604	47.3296	1.6298	0.49247	19.8018	3.30943
Prolapse of female genital organs	3.68499	1.13235	11.6892	0.80936	0.248707	3.11417	4.13343	1.27015	20.5151	8.64521	2.65657	55.2426	0.763924	0.234745	9.4389	3.25427
Systemic lupus erythematosus and connective tissue disorders	3.93277	1.26197	13.0272	1.94261	0.623354	7.80531	3.68039	1.18098	19.0749	6.55993	2.10498	43.7725	1.26488	0.405881	16.3201	3.11638
Disorders of teeth and gingiva	1.29152	0.425733	4.39481	6.22812	2.05302	25.7068	2.11917	0.698555	11.2829	4.13551	1.36322	28.3476	2.28361	0.752761	30.2679	3.03365
Parkinson`s disease	0.971503	0.329221	3.39853	2.07094	0.701796	8.78751	13.4222	4.54851	73.4662	0.875122	0.29656	6.16687	0.600387	0.203458	8.1809	2.95091
Headache	0.802722	0.294007	3.03501	1.01944	0.373381	4.67528	2.14615	0.786053	12.6961	7.40482	2.71211	56.3975	1.57506	0.576886	23.1961	2.73028
Other and ill-defined heart disease	15.5238	5.9882	61.8158	1.42573	0.549968	6.88641	1.34181	0.517596	8.36005	1.73442	0.669042	13.9125	0.581875	0.224455	9.02517	2.59239
Male reproductive system cancers - prostate	0.832624	0.324634	3.35117	2.30854	0.900083	11.2704	0.799577	0.311749	5.03528	1.42501	0.555601	11.5536	4.38786	1.71079	68.7896	2.56481
Breast cancer - all other types	5.29652	2.15788	22.2757	1.92915	0.785964	9.84143	2.92353	1.19109	19.2381	3.37547	1.37522	28.5973	1.22376	0.498579	20.0474	2.4545
Menopausal disorders	0.914519	0.381155	3.93463	1.93769	0.807594	10.1123	2.09437	0.872894	14.0987	7.70136	3.20979	66.7465	0.304795	0.127033	5.10789	2.39934
Acute myocardial infarction	3.67871	1.55105	16.0114	8.93929	3.76905	47.1941	0.602728	0.254127	4.10458	1.01272	0.426991	8.87915	1.40449	0.592173	23.8108	2.37176
Cerebral infarction	5.09798	2.22714	22.9906	2.46098	1.07512	13.4621	3.91598	1.71077	27.6318	0.744085	0.325067	6.75966	1.65978	0.725104	29.1558	2.28902
Schizophrenia spectrum and other psychotic disorders	0.188475	0.0833429	0.860343	0.34151	0.151014	1.89092	11.0636	4.89229	79.0188	0.224666	0.0993462	2.06587	0.9091	0.402	16.1641	2.26145
Trauma- and stressor-related disorders	1.13617	0.521486	5.38327	1.85517	0.8515	10.662	1.83261	0.841145	13.5859	4.94211	2.26837	47.1699	1.25701	0.576953	23.1988	2.17871
Table S2. Prevalence, Observed/Expected (O/E) ratio and exclusivity of chronic conditions used to define multimorbidity clusters (>2% prevalence) at the 5 years before time point.
