# Supplementary material for: Trajectories of chronic multimorbidity patterns in older patients: MTOP study
Source: BMC Geriatr. 2024 May 30;24:475. doi: 10.1186/s12877-024-04925-2 (PMC11137950; doi:10.1186/s12877-024-04925-2)
Supplement: Supplementary file 4 — Supplementary Material 4 (Table S3) [file 12877_2024_4925_MOESM2_ESM.xlsx]

## Sheet: Baseline
Chronic condition	Prevalence HD	O/E ratio HD	Exclusivity HD	Prevalence MVD	O/E ratio MVD	Exclusivity MVD	Prevalence MSK	O/E ratio MSK	Exclusivity MSK	Prevalence NC	O/E ratio NC	Exclusivity NC	Prevalence UN	O/E ratio UN	Exclusivity UN	Total prevalence
Essential hypertension	83.2997	1.18761	13.411	85.6563	1.2212	16.6303	75.4449	1.07562	19.8794	67.3382	0.960043	22.062	58.4389	0.833165	28.0173	70.1408		HD: heart diseases
Urinary incontinence	64.1946	1.33269	15.0494	39.9031	0.828398	11.2811	43.6981	0.907183	16.7664	93.6166	1.9435	44.6621	17.5343	0.364017	12.241	48.169		MVD: metabolic and vascular diseases
Osteoarthritis	63.0565	1.38335	15.6214	35.351	0.775538	10.5613	73.4393	1.61113	29.7765	44.1624	0.968844	22.2642	29.5185	0.647582	21.7766	45.5826		MSK: musculoskeletal and chronic pain syndrome
Obesity	51.4231	1.52705	17.2442	44.59	1.32414	18.032	47.2476	1.40306	25.931	20.3569	0.604514	13.8919	24.9359	0.740492	24.9009	33.6748		NC: neurocognitive
Diabetes mellitus without complication	37.2582	1.14202	12.8962	83.0161	2.54457	34.6519	24.0481	0.737111	13.6231	28.196	0.864249	19.8606	18.4026	0.564066	18.9681	32.6248		UN: unspecific
Neurocognitive disorders	28.6822	0.928723	10.4876	18.2584	0.591203	8.05099	22.581	0.731168	13.5133	75.9494	2.45922	56.5135	10.5016	0.340038	11.4346	30.8835
Other specified and unspecified nutritional and metabolic disorders	30.8206	1.11542	12.5959	33.3202	1.20589	16.4217	31.8945	1.15429	21.3334	27.2036	0.984524	22.6246	22.2056	0.80364	27.0244	27.6312
Sleep wake disorders	42.0925	1.57746	17.8134	26.9852	1.0113	13.7718	34.065	1.27662	23.5943	29.4109	1.1022	25.3289	15.4668	0.579632	19.4916	26.6837
Cataract and other lens disorders	31.0564	1.17515	13.2703	24.5241	0.92797	12.6371	36.9754	1.39912	25.8582	20.5518	0.777664	17.8709	23.8625	0.902936	30.3635	26.4277
Disorders of lipid metabolism	25.5516	0.972503	10.982	28.8192	1.09687	14.9372	34.5394	1.31459	24.2959	21.2518	0.808852	18.5876	24.3752	0.927732	31.1973	26.274
Chronic kidney disease	51.1815	2.09501	23.6578	42.8393	1.75354	23.8796	19.5011	0.798236	14.7529	24.5829	1.00625	23.1238	10.5966	0.433749	14.5859	24.4302
Depressive disorders	30.7418	1.35646	15.3178	14.2022	0.62666	8.53384	32.9523	1.454	26.8725	35.0985	1.5487	35.5894	9.22395	0.407	13.6864	22.6633
Anxiety and fear-related disorders	24.7332	1.12175	12.6674	12.9772	0.58857	8.01513	44.2945	2.00894	37.1289	23.2976	1.05664	24.2819	11.7409	0.5325	17.9067	22.0487
Cardiac dysrhythmias	61.2499	2.90268	32.7784	25.6079	1.21358	16.5265	13.0551	0.618694	11.4346	15.9516	0.75596	17.3721	13.7349	0.650906	21.8883	21.1012
Spondylopathies/spondyloarthropathy (including infective)	20.1096	1.07279	12.1144	20.907	1.11533	15.1885	39.0744	2.0845	38.5253	12.2291	0.652384	14.9919	10.6916	0.570362	19.1799	18.7452
Thyroid disorders	27.7578	1.51813	17.1434	12.1648	0.665315	9.06024	31.5416	1.72507	31.8824	15.7539	0.86161	19.8	12.024	0.657613	22.1139	18.2843
Hearing loss	19.5731	1.07049	12.0885	19.6742	1.07602	14.6532	24.5574	1.34309	24.8228	18.2412	0.997646	22.9261	13.8702	0.758588	25.5094	18.2843
Chronic obstructive pulmonary disease and bronchiectasis	24.6308	1.43987	16.2597	29.5958	1.73011	23.5606	12.7693	0.746466	13.7961	9.87666	0.577371	13.2681	16.8458	0.984775	33.1156	17.1063
Hyperplasia of prostate	14.0722	0.835138	9.43077	29.2557	1.73622	23.6438	4.39446	0.260796	4.81998	10.435	0.619283	14.2313	23.9889	1.42366	47.8742	16.8502
Heart failure	68.2592	4.54092	51.2782	20.9254	1.39206	18.957	5.77701	0.384314	7.10281	9.85456	0.655571	15.0652	3.3959	0.225911	7.59684	15.032
Conduction disorders	25.8607	1.81957	20.5474	29.1335	2.04984	27.9147	13.4058	0.943238	17.4327	5.78146	0.406785	9.34801	10.4635	0.736215	24.7571	14.2125
Esophageal disorders	15.6612	1.25065	14.123	11.9865	0.957201	13.0351	21.8242	1.74281	32.2103	8.71313	0.695803	15.9897	9.17628	0.732789	24.6419	12.5224
Coronary atherosclerosis and other heart disease	29.6533	2.41745	27.299	30.5334	2.48921	33.898	4.40721	0.359294	6.6404	6.7731	0.55217	12.689	7.1034	0.579097	19.4736	12.2663
Osteoporosis	12.0107	0.997908	11.2688	3.27065	0.271742	3.70058	27.8388	2.31299	42.7482	14.1917	1.17912	27.0964	5.43529	0.451592	15.1859	12.0359
Glaucoma	10.9217	0.949867	10.7263	16.2868	1.41648	19.2896	15.7046	1.36584	25.2433	8.73706	0.759871	17.462	9.32727	0.811203	27.2787	11.4981
Age-related physical debility	10.0429	0.924939	10.4448	7.69078	0.708313	9.64579	2.9183	0.268773	4.96741	33.6113	3.09557	71.1369	1.22861	0.113154	3.80508	10.8579
Other specified and unspecified upper respiratory disease	8.23483	0.82243	9.28727	8.15891	0.814848	11.0966	20.8838	2.08571	38.5477	3.84888	0.384396	8.8335	9.59816	0.958588	32.235	10.0128
Diverticulosis and diverticulitis	14.9405	1.60723	18.1496	13.4157	1.44321	19.6535	13.413	1.44291	26.6676	5.90619	0.635363	14.6008	5.78533	0.622362	20.9285	9.29577
Peripheral and visceral vascular disease	10.8985	1.18548	13.3869	38.4598	4.18344	56.9699	3.70392	0.402891	7.44616	4.15215	0.451648	10.379	3.23089	0.351438	11.818	9.19334
Nonrheumatic and unspecified valve disorders	46.1672	5.24079	59.1814	5.863	0.665553	9.06349	4.95338	0.562295	10.3922	1.85422	0.210486	4.83701	4.32919	0.491438	16.5258	8.80922
Disorders of teeth and gingiva	5.58856	0.647576	7.31273	12.1385	1.40655	19.1544	8.59976	0.9965	18.4171	7.24227	0.839201	19.285	9.19538	1.06552	35.8308	8.62996
Diabetes mellitus with complication	8.516	1.02639	11.5905	43.3583	5.22575	71.1641	2.34753	0.282935	5.22915	3.12801	0.377002	8.66358	0.82723	0.0997016	3.35272	8.29706
Other specified joint disorders	6.87296	0.882859	9.96966	8.46997	1.088	14.8164	16.3166	2.09594	38.7367	2.69839	0.346618	7.96537	6.6006	0.847873	28.5119	7.78489
Symptoms of mental and substance use conditions	6.47177	0.83683	9.44987	2.94793	0.381181	5.19092	2.06938	0.26758	4.94536	26.2509	3.39436	78.0031	0.554418	0.0716888	2.41072	7.73367
Asthma	13.7676	1.78613	20.1698	4.08277	0.529675	7.2131	16.2184	2.10409	38.8873	3.95599	0.513227	11.7941	5.02809	0.652315	21.9357	7.70807
Nutritional deficiencies	13.8722	1.8301	20.6663	7.48828	0.987896	13.4531	15.0224	1.98184	36.6279	6.41793	0.846689	19.4571	2.20803	0.291295	9.79554	7.58003
Other specified and unspecified liver disease	7.36169	1.03037	11.6354	10.9507	1.5327	20.8723	12.1332	1.69821	31.3861	3.25169	0.45512	10.4588	5.44919	0.762691	25.6474	7.14469
Acquired foot deformities	6.40971	0.997208	11.2609	2.9026	0.45158	6.14961	16.9156	2.63168	48.6383	3.08917	0.480606	11.0444	4.37846	0.68119	22.9067	6.42766
Nerve and nerve root disorders	4.11677	0.645622	7.29067	8.5481	1.34058	18.2559	18.1644	2.84867	52.6486	1.75864	0.275803	6.33801	2.93282	0.459946	15.4668	6.37644
Other specified hereditary and degenerative nervous system conditions	5.93335	0.953487	10.7672	7.50908	1.20671	16.4329	9.38074	1.50748	27.861	9.62543	1.5468	35.5459	1.73819	0.279326	9.39305	6.22279
Other specified inflammatory condition of skin	6.93169	1.13256	12.7894	7.6937	1.25707	17.1187	7.59981	1.24173	22.9494	3.26505	0.533474	12.2593	6.34889	1.03734	34.8832	6.12036
Gout	8.44175	1.39093	15.707	18.974	3.12631	42.5739	2.26982	0.373994	6.91208	2.16466	0.356666	8.19626	4.80273	0.791336	26.6107	6.06914
Retinal and vitreous conditions	9.39549	1.73883	19.6357	4.4656	0.826453	11.2546	9.35768	1.73184	32.0075	3.66701	0.678658	15.5957	3.4557	0.63955	21.5065	5.40333
Pressure ulcer of skin	3.07628	0.577541	6.52187	2.27142	0.426437	5.80721	1.90844	0.358291	6.62187	18.1481	3.40713	78.2965	0.435992	0.0818533	2.75253	5.3265
Hypertension with complications and secondary hypertension	21.0637	4.03205	45.5318	6.26623	1.19949	16.3346	4.22544	0.80884	14.9488	1.73543	0.332199	7.63401	2.41582	0.46244	15.5507	5.22407
Systemic lupus erythematosus and connective tissue disorders	6.77991	1.36472	15.411	5.22977	1.05269	14.3356	10.1516	2.04341	37.7659	3.96183	0.797471	18.3261	2.09215	0.421125	14.1614	4.96799
Digestive congenital anomalies	5.97749	1.27552	14.4038	3.78627	0.807944	11.0026	9.55726	2.03941	37.6919	3.2456	0.692572	15.9155	2.92463	0.62408	20.9863	4.6863
Cerebral infarction	6.26883	1.44851	16.3572	6.1049	1.41063	19.2099	2.48774	0.57483	10.6239	6.49972	1.50186	34.513	2.48334	0.573814	19.2959	4.32778
Parkinson`s disease	2.58823	0.601609	6.79365	2.08796	0.485328	6.60918	2.10404	0.489064	9.03879	12.9304	3.00554	69.068	1.08623	0.252484	8.49042	4.30218
Prolapse of female genital organs	4.94778	1.16392	13.1435	0.598721	0.140844	1.91801	14.1621	3.3315	61.5722	2.49992	0.588083	13.5143	1.24541	0.292972	9.85193	4.25096
Scoliosis and other postural dorsopathic deformities	6.8008	1.63933	18.5121	0.96682	0.233051	3.17369	9.25879	2.23182	41.2482	3.38903	0.816923	18.7731	2.25676	0.54399	18.293	4.14853
Nervous system signs and symptoms	6.44892	1.58384	17.8855	3.05493	0.750284	10.2173	2.97638	0.730992	13.5101	8.93199	2.19368	50.4111	0.965754	0.237187	7.976	4.0717
Gastroduodenal ulcer	3.06645	0.767595	8.66805	6.75721	1.69147	23.0344	4.07895	1.02104	18.8707	2.92482	0.732141	16.8248	3.87305	0.969505	32.6021	3.99488
Male reproductive system cancers - prostate	1.63723	0.434925	4.91138	7.4511	1.97936	26.9548	0.707005	0.187813	3.47113	1.15894	0.307868	7.07487	6.44661	1.71252	57.5878	3.7644
Headache	0.668808	0.183922	2.07693	1.47895	0.40671	5.53857	12.0902	3.32481	61.4486	1.67944	0.461845	10.6133	2.19762	0.604345	20.3226	3.63636
Trauma- and stressor-related disorders	3.42039	0.947279	10.6971	3.19374	0.884508	12.0452	7.94048	2.19912	40.6437	2.15409	0.596576	13.7094	2.45937	0.681124	22.9045	3.61076
Nervous system pain and pain syndromes	5.38072	1.51163	17.0701	1.64114	0.461053	6.27861	6.73033	1.89079	34.9452	6.19649	1.74081	40.0043	0.180148	0.0506099	1.70189	3.55954
Gastritis and duodenitis	1.57088	0.441315	4.98354	5.01319	1.40838	19.1793	8.10316	2.27646	42.0732	2.57857	0.724411	16.6471	1.81185	0.509013	17.1169	3.55954
Other and ill-defined heart disease	18.8116	5.40141	60.9952	1.64418	0.472098	6.42902	2.07492	0.595775	11.011	1.13408	0.325631	7.48307	1.4584	0.418755	14.0817	3.48271
Menopausal disorders	2.43337	0.719872	8.12913	0.774868	0.229232	3.12167	12.3318	3.64816	67.4247	1.29513	0.383144	8.80473	1.2585	0.372307	12.5198	3.38028
Epilepsy	3.22945	1.00087	11.3023	1.41845	0.439608	5.98657	1.16027	0.359593	6.64592	6.9611	2.15739	49.5772	2.54158	0.787687	26.488	3.22663
Other specified and unspecified endocrine disorders	5.77141	1.8323	20.6912	5.21252	1.65487	22.536	5.53209	1.75633	32.4601	1.89167	0.600567	13.8011	0.984591	0.312588	10.5116	3.14981
Gastrointestinal cancers - colorectal	4.50835	1.43131	16.163	2.42267	0.769149	10.4742	2.09532	0.665221	12.2945	1.39608	0.443226	10.1854	4.76607	1.51313	50.8828	3.14981
Breast cancer - all other types	6.8761	2.27552	25.6963	0.53322	0.17646	2.40302	5.56696	1.84229	34.0488	2.66302	0.881278	20.252	1.58153	0.52338	17.6	3.02177
Acute myocardial infarction	4.03054	1.33383	15.0623	13.5264	4.47633	60.9586	0.639347	0.211581	3.91039	0.477971	0.158176	3.63492	1.47674	0.488701	16.4338	3.02177
Urinary system cancers - bladder	1.00079	0.342814	3.87122	7.72502	2.64616	36.0353	0.803919	0.275378	5.08948	1.14247	0.391347	8.99324	3.99437	1.36825	46.0108	2.91933
Coagulation and hemorrhagic disorders	6.03138	2.10291	23.747	3.49262	1.21774	16.5832	1.56081	0.544193	10.0577	2.66851	0.930405	21.3809	2.40787	0.839529	28.2313	2.86812
Schizophrenia spectrum and other psychotic disorders	1.50717	0.555237	6.27	0.380494	0.140172	1.90886	0.311679	0.114821	2.12211	8.53476	3.14417	72.2538	1.40821	0.51878	17.4453	2.71447
Pulmonary heart disease	20.4533	8.06771	91.1044	0.619071	0.244189	3.32536	0.186332	0.0734975	1.35837	0.0283616	0.0111871	0.257081	0.298158	0.117607	3.95482	2.53521
Alcohol-related disorders	1.8052	0.719317	8.12287	6.88902	2.74506	37.3822	0.352544	0.140478	2.59629	1.34376	0.535446	12.3047	2.95488	1.17743	39.594	2.5096
Disruptive, impulse-control and conduct disorders	3.67461	1.47931	16.7051	1.68492	0.678309	9.2372	0.606888	0.244319	4.51546	7.06954	2.84604	65.4025	0.305792	0.123105	4.13971	2.48399
Other specified and unspecified gastrointestinal disorders	1.37773	0.591212	6.67625	1.95775	0.840112	11.4406	6.56722	2.81813	52.0842	1.55099	0.665561	15.2947	1.00512	0.43132	14.5042	2.33035
Hepatitis	3.65086	1.71766	19.3967	1.60531	0.755269	10.2852	2.60891	1.22744	22.6854	1.58522	0.745817	17.139	1.9274	0.906807	30.4937	2.12548
Table S3. Prevalence, Observed/Expected (O/E) ratio and exclusivity of chronic conditions used to define multimorbidity clusters (>2% prevalence) at the baseline time point.
